# Supplementary material for: The emergence and circulation of human immunodeficiency virus (HIV)-1 subtype C
Source: J Med Microbiol. 2024 May 17;73(5):001827. doi: 10.1099/jmm.0.001827 (PMC11893361; doi:10.1099/jmm.0.001827)
Supplement: Uncited Table S1. [file jmm-73-01827-s002.xlsx]

## Sheet: Table 1
Table 1. Maximum likelihood phylogenetic estimates of TMRCA and evolutionary rate for near full-length genomic sequences of HIV-1 subtype C.
Dataset	Number of genomes	TMRCA				Evolutionary rate (substitutions/site/year)
		TempEst	TreeTime	LSD2	treedater	TempEst	TreeTime	LSD2	treedater
full1210	1210	1952-06-23	1940-02-06	1927-09-13	1938-02-10	0.0029	0.0029	0.002	0.0024
locrisk626	626	1943-04-19	1930-08-08	1937-03-11	1939-06-29	0.0024	0.0023	0.0021	0.0023
loc562	562	1949-03-22	1933-07-02	1936-11-18	1943-03-17	0.0025	0.0024	0.002	0.0024
risk393	393	1936-05-16	1925-03-15	1928-01-11	1940-04-19	0.0021	0.0021	0.0019	0.0023
